# Supplementary material for: Assessment of trachoma in suspected endemic areas within 16 provinces in mainland China
Source: PLoS Negl Trop Dis. 2019 Jan 28;13(1):e0007130. doi: 10.1371/journal.pntd.0007130 (PMC6366720; doi:10.1371/journal.pntd.0007130)
Supplement: S1 List of literatures — (XLSX) [file pntd.0007130.s005.xlsx]

## Sheet: Sheet2
No.	Name of articles	Authors	Date for publication	Time for Survey	Location for Survey	Data related to trachoma	Comments	Abstract
1	Trachoma in Yunnan province of southwestern China: findings from trachoma rapid assessment.	Wu M1,2, Hu ZL3,4, He D5,6, Xu WR5,6, Li Y5,6.	2018 Apr 17	2014	Yunnan province
2	Enlightenment of blinding trachoma elimination in China.	Hu A1, Wang N2.	2017 Dec				no data, just comments
3	Patent landscape of neglected tropical diseases: an analysis of worldwide patent families.	Akinsolu FT1, de Paiva VN2, Souza SS3, Varga O4.	2017 Nov 14				NOT RELATED TO TRACHOMA
4	2017: beginning of a new era for Chlamydia research in China and the rest of the world.	Fan H1, Zhong G2	2018 Jan				NOT RELATED TO TRACHOMA
5	Burden of vision loss associated with eye disease in China 1990-2020: findings from the Global Burden of Disease Study 2015.	Wang B1,2, Congdon N3,4,5, Bourne R6, Li Y7, Cao K1, Zhao A1, Yusufu M1, Dong W8, Zhou M8, Wang N1,2.	2018 Feb				NOT RELATED TO TRACHOMA
6	Biochemical and Genetic Analysis of the Chlamydia GroEL Chaperonins.	Illingworth M1, Hooppaw AJ2, Ruan L1, Fisher DJ3, Chen L4,5.	2017 May 25				NOT RELATED TO TRACHOMA
7	Biological effects of chlamydiaphage phiCPG1 capsid protein Vp1 on chlamydia trachomatis in vitro and in vivo.	Wang S1,2, Guo R1, Guo YL1, Shao LL1, Liu Y3, Wei SJ1, Liu YJ1, Liu QZ4.	2017 Feb				NOT RELATED TO TRACHOMA
8	Chlamydial Lipoproteins Stimulate Toll-Like Receptors 1/2 Mediated Inflammatory Responses through MyD88-Dependent Pathway.	Wang Y1, Liu Q2, Chen D3, Guan J1, Ma L1, Zhong G3, Shu H1, Wu X1.	2017 Jan 26				NOT RELATED TO TRACHOMA
9	Survey, Culture, and Genome Analysis of Ocular Chlamydia trachomatis in Tibetan Boarding Primary Schools in Qinghai Province, China.	Feng L1, Lu X2, Yu Y1, Wang T1, Luo S1, Sun Z1, Duan Q1, Wang N2, Song L1.	2017 Jan 9				TRACHOMATOUS CLYMYDIA
10	Elimination of blinding trachoma in China.	Liu T1, Liang Q2, Hu A2, Feng G3, Wang N2, Peng X4, Baudouin C5, Labbé A5.	2016 Dec				VISION LOSS RELATED TO TRACHOMA
11	A Cross-Sectional Population-Based Survey of Trachoma among Migrant School Aged Children in Shanghai, China.	Xue W1, Lu L2, Zhu J2, He X2, He J2, Zhao R2, Zou H1.	2016 Aug 17	2010.12.1-2012.12.1	shanghai
12	Molecular characteristics of the ompA gene of serotype B Chlamydia trachomatis in Qinghai Tibetan primary school students.	Li X1, Zhang S1, Liang Q2, Wang M1, Hu A2, Li X1, Yang B1, Zhang M1, Wang N2, Lu X1.	2016 Jun				TRACHOMATOUS CLYMYDIA
13	Etiological characteristics of chlamydia trachoma conjunctivitis of Primary Boarding School students in the Qinghai Tibetan area.	Wang M1, Lu X1, Hu A1, Zhang M1, Li X1, Deng S1, Wang N2.	2016 Jun				TRACHOMATOUS CLYMYDIA
14	A review of trachoma history in China: research, prevention, and control.	Wang N1, Deng S2, Tian L2.	2016 Jun				no data, just comments
15	Elimination of blinding trachoma in China: why is further study necessary?	Wang N1	2016 Jun				no data, just comments
16	Mass drug administration: the importance of synchrony.	Gao D1, Lietman TM2,3, Dong CP4, Porco TC2,3.	2017 Jun 1				NOT RELATED TO TRACHOMA
17	[Evaluate the prevalence of trachoma in high risk area of China].	Hu AL1, Sun BC, Cui TT, Zhang X, Sang JH, Zheng YY, Yang XH, Wang NL.	2016 Mar	2004-2007	China	From 2004 to 2007, a total number of examined children which were younger than 10 years old was 59 630. The prevalence of TF was 0.94%. To sum up the data of 2004 and 2005, the prevalence of active trachoma was 1.71% for children.TT and CO was not reported. The results for subjects older than 50 years old showed that the prevalence of TT was 0.34%. We examined 26 857 adults in both 2004 and 2005.…
18	The TNF-α-308G/A Polymorphism is Not Associated with Ocular Chlamydia trachomatis Infection in Han Chinese Children.	Xue W1,2, Wang Q3, Li Z3, Lu L1, Zhu J1, He X1, Zhao R1, Shi Y3, Zou H1,2.	2016 Jun				TRACHOMATOUS CLYMYDIA
19	[Comparison of visual impairment caused by trachoma in China between 1978 and 2006].	Hu A1, Cai X1, Qiao L1, Zhang Y1, Zhang X1, Sun B1, Wang N2.	2015 Oct				visual impairment caused by trachoma
20	[Enlightenment and thinking of blinding trachoma elimination in China].	Wang N1, Hu A2.	2015 Jul				comments
21	Baseline traits of patients presenting at a low vision clinic in Shanghai, China.	Gao G1,2, Ouyang C3, Dai J4,5, Xue F6,7, Wang X8,9, Zou L10,11, Chen M12,13, Ma F14,15, Yu M16,17.	2015 Mar 3				low vision
22	Transcriptional profiling of human epithelial cells infected with plasmid-bearing and plasmid-deficient Chlamydia trachomatis.	Porcella SF1, Carlson JH2, Sturdevant DE3, Sturdevant GL2, Kanakabandi K3, Virtaneva K3, Wilder H3, Whitmire WM2, Song L4, Caldwell HD2.	2015 Feb				TRACHOMATOUS CLYMYDIA
23	Trachoma rapid assessment in Shandong province of China.	Qu Y1, Bi H2, Wen Y2, Li C2, Wu H2.	2014		Shandong province	In TRA 1, we found trachoma in 3 sub-districts and the detection rate was 4% (95% CI: 0.39%-11.12%), 6% (95% CI: 1.18%-14.17%), and 6% (95% CI: 1.18%-14.17%) respectively. We could not find trachoma cases in TRA 2. Research data supports that children living with environmental risk factors face an increased risk to active trachoma.
24	China's sustained drive to eliminate neglected tropical diseases.	Yang GJ1, Liu L1, Zhu HR1, Griffiths SM2, Tanner M3, Bergquist R4, Utzinger J3, Zhou XN5.	2014 Sep				NOT RELATED TO TRACHOMA
25	Electronic circular dichroism behavior of chiral Phthiobuzone.	Li L1, Wang L1, Si Y1.	2014 Apr				NOT RELATED TO TRACHOMA
26	Changed trends of major causes of visual impairment in Sichuan, China from 1987 to 2006.	Chen H1, Fan YC2, He QH3, Wu XY4, Wei M5, Eichner JE6, Farris BK7, Hildebrand PL7, Lei CT5, Wu SH8, Yang JY9.	2014 Feb	1987、2006	sichuan
27	Electronic circular dichroism behavior of chiral Phthiobuzone.	Li L1, Wang L1, Si Y1	2014 Apr				phamaceutics
28	[The sexual behavior characteristics and STD infection status of women who have sex with women in Beijing].	Liu YJ1, Wang XF, Song L, Jiang SL, Li SM, Luo FJ, Shi W, Wang N.	2012 Jul				NOT RELATED TO TRACHOMA
29	Enlarging the "Audacious Goal": elimination of the world's high prevalence neglected tropical diseases.	Hotez P1.	2011 Dec 3				tropical diseases
30	Changes in the prevalence of visual impairment due to blinding trachoma in Sichuan province, China: a comparative study between 1987 and 2006.	Chen H1, Wu X, Wei M, Eichner JE, Fan Y, Zhang Z, Lei C, Stone DU, Yang J.	2012 Feb				same as No26
31	[Present status and development of prevention of blindness and ophthalmic epidemiologic studies in China].	Guan HJ1.	2010 Oct				prevention of blindness
32	Associations between gender, ocular parameters and diseases: the Beijing Eye study.	Xu L1, You QS, Wang YX, Jonas JB.	2011				gender, eye disease
33	[Prevalence of trachoma in rural primary school children in Tengzhou City of Shandong Province in China].	Wang LH1, Wang B, Wang HY, Jiao WZ, Zhou CC, Wang T, Yang LD.	2010 May		Tengzhou City of Shandong Province	Out of 2676 eligible children, 593 cases of active trachoma were found, the prevalence of trachoma was 22.16% (95% CI:20.59%-23.73%). In 1606 boys, the prevalence of active trachoma was 19.74%, compared with 25.79% for girls. Girls were affected by active trachoma higher than boys (25.79% versus 19.74%, P=0.000). There was no significant difference among different age groups in term of the preval…
34	[Emphasis on prevention and control of trachoma in China].	Sun XG.	2010 May				comments
35	Escalating the global fight against neglected tropical diseases through interventions in the Asia Pacific region.	Hotez PJ1, Ehrenberg JP.	2010				tropical diseases
36	[Prevalence of trachoma in the world].	Zhou YM1, Sun XG.	2009 Sep				N.A.	Trachoma is known as a chronic, epidemic and blindness eye disease, which is caused by Chlamydia trachomatis. The infection and transmission of trachoma have great relationship with environment, family and sanitation. Recently, there were reports continuously about the epidemic of trachoma in some countries and districts. So, it is still a remarkable problem to prevent and therapy trachoma in the…
37	Refractive error, ocular and general parameters and ophthalmic diseases. The Beijing Eye Study.	Xu L1, You QS, Jonas JB.	2010 May				refractive error
38	Prevalence of alcohol consumption and risk of ocular diseases in a general population: the Beijing Eye Study.	Xu L1, You QS, Jonas JB.	2009 Oct				alcohol and eye diseases
39	Body height and ocular diseases. The Beijing Eye Study.	Xie XW1, Xu L, Wang YX, Jonas JB.	2009 Dec				body length and eye disease
40	The Beijing Eye Study.	Jonas JB1, Xu L, Wang YX.	2009 May				risk factors of eye diseases
41	Mortality and ocular diseases: the Beijing Eye Study.	Xu L1, Wang YX, Wang J, Jonas JJ.	2009 Apr				death rates
42	[Prevalence and risk factors for trachoma in primary school children in Datong City in China].	Ren Z1, Liang QF, Guo S, Zhou YM, Li R, Sun XG.	2008 Jun		Datong City	A total of 1236 children were examined and 135 cases of trachoma were found, the prevalence of trachoma was 10.9% (95% CI: 9.2% - 12.6%). Follicular trachoma was found in 86.7% of the cases and intense trachoma in 13.3%. The overall prevalence of trachoma was higher for females than for males (13.1% versus 8.8%, P = 0.016). Thirteen (9.6%) cases were positive in C. trachomatis antigen test, and 8…
43	[Production and application of Chlamydia pneumoniae-specific monoclonal antibody].	Wang W1, Qian L, Shi Y, Li X, Bai Y, Xu J, Yu Z.	2008 Jun				NOT RELATED TO TRACHOMA
44	[Mercury--a major agent in the history of medicine and alchemy].	Norn S1, Permin H, Kruse E, Kruse PR.	2008				NOT RELATED TO TRACHOMA
45	[Epidemiologic study on STD/HIV infections among tin mining workers in Gejiu, Yunnan province].	Zhang GL1, Wang N, Xu JJ, Pu Y, Ni WL, Lu L, Min XD, Ma YL, Ding GW, Fu ZH, Wang HB, Dong RL, Wu ZL, Zheng XW.	2007 Jul				NOT RELATED TO TRACHOMA
46	Infectious crystalline keratopathy caused by Serratia marcescens.	Chen CL1, Tai MC, Chen JT, Chen CH, Lu DW.	2007 Sep				Crystalline keratopathy
47	Prevalence of trachoma in the adult Chinese population. The Beijing Eye Study.	Jie Y1, Xu L, Ma K, Zhang S, Zhu J, Jonas JB.	2008 Jun	2001	beijing	The Beijing Eye Study as a population-based, cross-sectional cohort study included 4439 subjects out of 5324 subjects invited to participate with an age of 40+ years. Trachomatous abnormalities were assessed by slit lamp examination. Examination data were available for 4411 (99.4%) subjects.Trachomatous abnormalities were present in 850 eyes (mean+/-SE: 9.64+/-3.14%) or 422 subjects (9.57+/-0.44%…
48	Mapping the global distribution of trachoma.	Polack S1, Brooker S, Kuper H, Mariotti S, Mabey D, Foster A.	2005 Dec				distribution of trachoma globally
49	Studies on the stability of the chloramphenicol in the microemulsion free of alcohols.	Lv FF1, Li N, Zheng LQ, Tung CH.	2006 Apr				NOT RELATED TO TRACHOMA
50	High incidence of trachoma in rural areas of Guangxi, China.	Boost M, Cho P.	2005 Dec				comments
51	Phase behavior of the microemulsions and the stability of the chloramphenicol in the microemulsion-based ocular drug delivery system.	Lv FF1, Zheng LQ, Tung CH.	2005 Sep				drugs system
52	[Advances in the treatment of Chlamydia trachomatis infection].	Shi LL1, Lu JC, Huangfu YM.	2005 Apr				TRACHOMATOUS CLYMYDIA
53	[Advances in the treatment of Chlamydia trachomatis infection].	Shi LL1, Lu JC, Huangfu YM.	2005 Apr				TRACHOMATOUS CLYMYDIA
54	Blindness as a challenging medical and social problem in China.	Hu S1.	2002 Mar				blindness
55	Blindness and eye diseases in Tibet: findings from a randomised, population based survey.	Dunzhu S1, Wang FS, Courtright P, Liu L, Tenzing C, Noertjojo K, Wilkie A, Santangelo M, Bassett KL.	2003 Dec				blindness
56	[Effect of exogenous epitopes of helper T lymphocyte on humoral immunity of HBV S gene DNA immunity].	Peng XM1, Xie DY, Gu L, Huang YS, Gao ZL, Yao JL.	2003 Feb				NOT RELATED TO TRACHOMA
57	[Evaluation of polymerase chain reaction for detection of chlamydia trachomatis in eye swabs].	Zou J1, Liu S, Xiao W, Yang X.	2000 Jun				TRACHOMATOUS CLYMYDIA
58	Rapid diagnosis of chlamydial conjunctivitis in laboratory.	Lin J1, Li Y, Zhang J, Feng G, Zhang P, Zheng H, Zheng J.	1999 Sep				conjunctivitis
59	Does clinical diagnosis indicate ocular chlamydial infection in areas with a low prevalence of trachoma?	Thein J1, Zhao P, Liu H, Xu J, Jha H, Miao Y, Pizzarello L, Tapert L, Schachter J, Mabon M, Osaki-Holm S, Lietman T, Paxton A.	2002 Oct				chlamydia
60	Rapid assessment of trachoma in Hainan Province, China: validation of the new World Health Organization methodology.	Liu H1, Ou B, Paxton A, Zhao P, Xu J, Long D, Li Z, Yang J, Zhong L, Lietman T, Chen L, Pizzarello LD.	2002 Apr				TRA
61	Etiology of trachoma: a great success in isolating and cultivating Chlamydia trachomatis.	Wang Y1.	1999 Oct				etiology
62	The strategy of prevention of blindness.	Hu C1.	1997 Sep				prevention of blindness
63	Trachoma: can trichiasis be treated with a sticking-plaster? A randomized clinical trial in China.	Graz B1, Xu JM, Yao ZS, Han SR, Kok A.	1999 Mar				treatment of TT
64	Genotoxicity and chronic health effects of automobile exhaust: a study on the traffic policemen in the city of Lanzhou.	Zhao X1, Niu J, Wang Y, Yan C, Wang X, Wang J.	1998 Jul 31				NOT RELATED TO TRACHOMA
65	[Analysis of factors causing visual disability and its preventive measures in China].	Li A1, Li L, Qian Y.	1995 Jul				cause analysis of visual disabled
66	[Management of the dry eye with parotid duct transplantation: a summary on 40 cases].	Zhang H1, Zhou Z, Chen Z, Zhao C.	1995 Jun				dry eye
67	[The re-evaluation of the prevalence of trachoma in primary school children in Kaohsiung City].	Wang HZ1, Tsai RK, Jeng JE, Sheu MM, Huang WL, Lin CP, Chen CW.	1995 Jun		Kaohsiung City	Using the results of the McCoy cell culture as a judgement standard, we found that 118 children (15.3%) had chlamydia trachomatis infections. The infection rates of children were statistically insignificant for sex, grade and location of school of children. Among the 118 infected children, most had none or mild (96.6%) conjunctival inflammation. Only 3 children (0.4%) had conjunctival cicatrizati…
68	Tear malate dehydrogenase, lactate dehydrogenase and their isoenzymes in normal Chinese subjects and patients of ocular surface disorders.	Guo Q1, Zhang H.	1995 Mar				NOT RELATED TO TRACHOMA
69	Detection of infections of the eye with Chlamydia trachomatis by the polymerase chain reaction.	Fan J1, Zhang WH, Wu YY, Jing XY, Claas EC.	1993-1994				TRACHOMATOUS CLYMYDIA
70	[Application of the new trachoma grading system of WHO].	Wang LH1.	1992 Sep		Shandong province	The new trachoma grading system of WHO was followed in an epidemiologic survey of a rural sample population of 2,728 in Pingyin County, Shandong Province. The prevalence of trachoma was found to be 9.60%, and in children under 10 years of age, 3.69%. Trachoma was related with age; the rates of trachomatous inflammation-intense (TI), trachomatous scarring (TS), trachomatous trichiasis (TT) and cor…
71	[Feasibility of the new WHO Trachoma Grading System in China].	Wei JX1, Yun C.	1992 Sep				N.A.	The New WHO Trachoma Grading System is found feasible in China by an epidemiological survey of trachoma using the two trachomagrading systems, the new WHO system and the Chinese conventional system, especially for large scale examination and treatment and for epidemiological survey. However, the New System regards the proportion of active trachoma amongst children under 10 years as the index of t…
72	[The 1987 National Epidemiological Survey of Blindness and Low Vision in China].	Zhang SY1.	1992 Sep				blindness and low vision
73	Prevention of blindness in China.	Hu C1.	1992 Aug				cannot downloaded
74	National epidemiological survey of blindness and low vision in China.	Zhang SY1, Zou LH, Gao YQ, Di Y, Wang XD.	1992 Jul				blindness and low vision
75	[An epidemiological survey of blindness and low vision in Hebei Province].	Song XJ1.	1992 Mar				blindness and low vision
76	[Chlamydia trachomatis immunotypes in trachoma epidemic areas of north China].	Zhang L1	1991 Mar				TRACHOMATOUS CLYMYDIA
77	[Changing prevalence of blindness in 30 years in Guangdong Province].	Su XL1, Liu SR.	1990 Mar				prevalence of blindness
78	[The methodology and focus in blindness prevention from an epidemiologic point of view].	Wei ZX.	1989 Nov				prevention of blindness
79	[An epidemiological survey of blindness and low vision in Chongqing].	Zhou YF.	1989 Sep				blindness and low vision
80	[An epidemiologic survey of trachoma in Shunyi County, Beijing].	Hu C.	1989 May		Shunyi County beijing	The report presents the results of an epidemiologic survey of trachoma in Shunyi County, Beijing, conducted in 1985, revealing that trachoma was the major eye disease in Shunyi County with a prevalence of 38.68%, which obviously related with age. Most of the trachoma patients were mild cases; only 2.88% were of the severe type, while trachomatous complications occurred in 10.50% of the patients. …
81	[An epidemiologic survey of blindness and low-vision in Yunnan Province].	Shang CX.	1988 Nov				N.A.	N.A.
82	[Some specific characteristics of trachoma in China].	Ji MS.	1988 Mar				N.A.	N.A.
83	[Blindness prevention in rural areas of Province Heilongjiang: 35 years].	Xu BC.	1986 Sep				N.A.	N.A.
84	[Blindness survey in Hunan Province, China].	Huang P.	1986 Sep				N.A.	N.A.
85	[Prevalence of blindness and eye diseases in an outer suburban district of Beijing].	Zhang XL.	1984 Mar				N.A.	N.A.
86	[Investigation and analysis of trachoma and blindness among a population of 101,803 in Guangdong].	Su XL.	1984 Mar				N.A.	N.A.
87	[A survey on trachoma among a population of 150,000 in the Chefoo (Yantai) district, Shantung Province].	[No authors listed]	1983 Mar				N.A.	N.A.
88	Ramble in Chinese ophthalmology, past and present	Chen YZ.	1981 Jan				N.A.	N.A.
89	[A statistical report on blindness and eye diseases in the rural areas].	[No authors listed]	1980 Nov				N.A.	N.A.
90	[Blindness prevention and treatment in Hainan District of Guangdong Province (author's transl)].	[No authors listed]	1980 Aug				N.A.	N.A.
91	[Twenty-years' experience of prevention and treatment of blindness in certain rural areas of Guangdong Province (author's transl)].	Lu BX.	1980 Aug				N.A.	N.A.
92	[An epidemiological survey of trachoma in countryside of Hubei Province (author's transl)].	[No authors listed]	1980 May				N.A.	N.A.
93	The delivery of medical care in China.	Sidel W, Sidel R.	1974 Apr				NOT RELATED TO TRACHOMA
94	Ophthalmology in the republic of China.	Yang YF, Hung PT.	1972 Nov 15				N.A.	N.A.
95	Use of local variations in trachoma endemicity in depicting interplay between socio-economic conditions and disease.	Assaad FA, Maxwell-Lyons F, Sundaresan T.	1969	1960	Taiwan
96	REACTIONS TO OIL-ADJUVANT TRACHOMA VACCINE: TAIWAN 1962-1964.	NEAVE C, WOOLRIDGE RL.	1965 Jan				N.A.	N.A.
97	GALUCOMA AND TRACHOMA.	SIE-BOEN-LIAN.	1965				N.A.	N.A.
98	PREVALENCE AND PATTERN OF TRACHOMA AMONGST TIBETANS.	DEWAN HR.	1965				N.A.	N.A.
99	[TAIWAN UNIVERSITY AND TRACHOMA RESEARCH].	NAKAIZUMI Y.	1964 Ma				N.A.	N.A.
100	PREVENTION OF TRACHOMA WITH VACCINE.	GRAYSTON JT, WANG SP, WOOLRIDGE RL, ALEXANDER ER.	1964 Apr				N.A.	N.A.
101	CHICK EMBRYO ENTODERMAL CELLS TISSUE CULTURE MEDIUM FOR ISOLATION AND SERIAL PASSAGE OF TRACHOMA AGENT.	LI TH, SHEN MC, CHOU YP, KUO YH, CHEN FY, LIN FC, KUO PK, ANGWU HC.	1963 Nov				N.A.	N.A.
102	Antitrachoma work in New China.	KUO PK.	1959 Aug				N.A.	N.A.
103	[The problem of trachoma in Macau].	BATALHA JM.	1953 Sep				N.A.	N.A.
104	Trachoma in Changsha.	WU CC.	1948 Mar				N.A.	N.A.
105	STUDIES ON THE ETIOLOGY OF TRACHOMA.	Reimann HA1, Pillat A.	1931 Apr 30				N.A.	N.A.
